# Supplementary material for: Derivation and utility of schizophrenia polygenic risk associated multimodal MRI frontotemporal network
Source: Nat Commun. 2022 Aug 22;13:4929. doi: 10.1038/s41467-022-32513-8 (PMC9395379; doi:10.1038/s41467-022-32513-8)
Supplement: Supplementary file 4 — Source Data [file 41467_2022_32513_MOESM4_ESM.xls]

## Sheet: Source Data
BSNIP-composite	x	xtrue	pvalue	COBRE-composite	x	xtrue	pvalue	fBIRN-compositre	x	xtrue	pvalue
	1	-4	-2.22745		1	40	27.6064		1	0.72	-0.686993
	1	-3.11686	-1.79069		1	24	27.1148		1	-2.40896	-1.63214
	1	0.826018	-1.7249		1	32	29.6478		1	-1.78795	-0.500276
	1	-0.57	-1.99698		1	24	31.9764		1	-0.72597	-1.49962
	1	-4	-2.62248		1	32	32.1667		1	-0.46317	-1.30578
	1	-1.95822	-2.20215		1	25	32.0841		1	-1.52775	-1.37043
	1	-2.30134	-2.07249		1	31	19.4976		1	0.00827	-1.54187
	1	-3.23078	-1.33894		1	16	24.8323		1	-1.2705	-1.29368
	1	-2.6003	-2.08101		1	27	24.7337		1	-1.3853	-0.566033
	1	-3.46	-2.12602		1	36	23.28		1	-0.7225	-1.52775
	1	-2.211	-1.47808		1	53	26.127		1	-3.76974	-1.31097
	1	-3.44486	-2.1893		1	44	40.2649		1	-2.2323	-2.18923
	1	-0.642371	-1.63588		1	29	27.6868		1	-2.37312	-1.50085
	1	1.08959	-1.28374		1	33	29.3755		1	-3.09054	-2.23029
	1	-1.26464	-1.58497		1	39	32.0511		1	-2.86482	-1.74117
	1	-3.65	-1.6629		1	38	34.4771		1	0.21423	-0.635886
	1	-2.22077	-1.28785		1	44	39.8146		1	-1.23806	-1.98865
	1	-0.624486	-2.07452		1	48	35.3135		1	-3.06933	-1.77107
	1	-0.772164	-1.38069		1	49	40.375		1	-0.32074	-1.41932
	1	-1.62733	-1.84379		1	24	32.642		1	-4.50235	-1.88252
	1	-3.06184	-1.63129		1	56	37.034		1	0.64282	-1.70809
	1	-1.32868	-1.65618		1	35	29.4559		1	0.19453	-1.36296
	1	-2.96	-1.75924		1	50	34.1141		1	-0.66071	-2.05068
	1	-0.499261	-1.66364		1	51	34.2264		1	-0.58266	-1.82203
	1	-1.99471	-2.29785		1	12	30.3612		1	-1.0169	-2.78451
	1	0.123423	-1.55473		1	47	30.8965		1	-2.53255	-2.46573
	1	-0.727226	-1.19125		1	23	31.0882		1	-3.72037	-2.79501
	1	1.18066	-1.43607		1	12	23.1169		1	-3.67958	-1.74045
	1	0.0271324	-1.43877		1	19	30.916		1	-1.41069	-2.23839
	1	0.238288	-1.91402		1	27	32.263		1	-0.89313	-1.59194
	1	-2.91984	-1.59731		1	48	37.7394		1	-4.36867	-2.46608
	1	-4	-2.30068		1	29	31.6693		1	-2.18573	-2.06545
	1	-2.16124	-1.14454		1	39	30.7285		1	-0.23816	-1.54405
	1	-0.0562968	-2.23379		1	20	29.6356		1	-2.80934	-2.0326
	1	-2.44955	-1.88937		1	9	28.4237		1	-3.08098	-2.09956
	1	-4	-2.04759		1	47	31.2208		1	-0.70385	-2.30232
	1	-2.24042	-1.81476		1	28	32.5256		1	-0.29306	-1.83563
	1	-1.51514	-1.81321		1	20	25.9547		1	-3.03409	-1.65072
	1	-2.55407	-1.48646		1	45	33.6974		1	-1.25367	-2.2027
	1	-1.19868	-1.74358		1	14	25.4203		1	-4.11567	-3.21868
	1	-1.78902	-2.11713		1	28	34.1848		1	-5.08793	-2.32733
	1	-3.31186	-1.82767		1	40	33.0599		1	-2.19564	-2.13009
	1	-1.27378	-1.7649		1	48	35.2225		1	-2.29393	-2.10189
	1	-0.289573	-1.30076		1	30	27.6694		1	-3.88549	-2.25365
	1	-3.36773	-1.55772		1	33	32.3636		1	-3.70392	-2.18081
	1	-2.73453	-1.79662		1	37	35.1076		1	-1.67053	-1.54103
	1	1.25812	-1.49022		1	46	31.4901		1	-1.81987	-1.66163
	1	-3.46993	-3.21087		1	11	28.5072		1	0.12239	-1.16416
	1	-1.26122	-1.48228		1	37	30.3466		1	-1.53853	-1.96888
	1	-1.01676	-2.28781		1	29	27.7437		1	-1.7643	-2.02204
	1	0.250693	-1.91243		1	-2	26.7858		1	-2.7056	-2.11363
	1	-2.43515	-1.37698		1	21	25.4298		1	-1.98325	-1.75767
	1	-2.07969	-1.43516		1	49	31.0449		1	-2.7236	-2.1912
	1	-2.98538	-1.83794		1	29	31.5767		1	-4.18665	-2.22304
	1	-1.61576	-1.65487		1	12	26.3264		1	-1.19272	-2.13627
	1	-1.98822	-1.94691		1	37	32.3208		1	-1.92251	-2.28105
	1	-2.84948	-1.99771		1	31	33.6617		1	-1.94079	-1.92223
	1	-1.50225	-1.90328		1	16	33.2658		1	-3.74997	-1.76026
	1	-0.554607	-1.82681		1	35	32.8664		1	-0.77866	-1.72069
	1	-0.452533	-1.29807		1	39	35.4451		1	1.49581	-0.896679
	1	-3.20936	-1.91544		1	33	32.7755		1	-1.69161	-1.85207
	1	-2.24559	-1.60339		1	40	34.3397		1	-2.56003	-1.65955
	1	-2.21701	-1.26396		1	52	29.7237		1	-2.89093	-1.99219
	1	-1.80732	-1.65862		1	35	36.4342		1	-1.3725	-1.55528
	1	0.642817	-1.66737		1	-5	30.6129		1	-3.18376	-3.07091
	1	-1.86586	-1.78073		1	49	32.0651		1	-2.46294	-1.81435
	1	-2.79245	-1.66508		1	40	30.6133		1	-2.54554	-2.11362
	1	-3.72588	-1.99111		1	22	28.6043		1	-0.79934	-0.522382
	1	-0.987084	-1.93232		1	23	28.9791		1	0.6182	-1.01086
	1	-2.62849	-1.73897		1	45	36.4991		1	-1.44971	-2.66914
	1	-1.44005	-1.99889		1	45	31.4972		1	-3.17007	-1.95295
	1	-3.95156	-1.4318		1	24	26.9016		1	-0.60176	-0.952504
	1	-3.6	-2.17008		1	51	37.5837		1	-0.28116	-0.752023
	1	-0.192887	-1.52438		1	44	32.5178		1	-1.32046	-1.82314
	1	-1.5512	-1.63189		1	40	34.4868		1	-3.60601	-1.79612
	1	-2.31745	-1.6963		1	23	29.6155		1	-0.54674	-1.51833
	1	-3.38834	-1.45095		1	44	39.3327		1	-1.88923	-1.86784
	1	-2.46245	-1.33368		1	37	37.072		1	0.30982	-0.823862
	1	-1.78849	-2.20287		1	42	40.0801		1	-3.42786	-2.04598
	1	-1.72338	-2.49933		1	6	26.866		1	-0.86632	-1.33682
	1	-3.03199	-2.16716		1	38	36.7616		1	-1.21133	-1.9223
	1	-1.33316	-2.2871		1	42	35.9604		1	-1.36494	-1.95544
	1	-0.755461	-2.02439		1	31	33.9051		1	-2.78573	-1.60477
	1	-2.34776	-1.54695		1	42	32.733		1	-0.49116	-0.283389
	1	-1.08094	-1.98186		1	27	34.0913		1	-0.71731	-2.48385
	1	-2.4346	-2.23654		1	32	31.8895		1	0.0424	-0.671104
	1	-0.676028	-1.34013		1	12	24.0973		1	1.22527	-0.415801
	1	-2.2242	-1.8995		1	36	27.303		1	-3.20477	-2.09805
	1	-1.97176	-1.53881		1	35	32.9843		1	-1.22412	-2.20885
	1	0.150691	-1.79481		1	47	32.5027		1	-1.47733	-1.84141
	1	-1.94458	-1.51354		1	17	31.9554		1	-4.35922	-2.10306
	1	-0.795981	-1.92389		1	35	34.2426		1	-1.51832	-2.25639
	1	-2.12438	-2.08335						1	-1.02137	-1.55094
	1	-3.43791	-1.70384						1	-2.77201	-2.11608
	1	1.30753	-1.30341						1	-0.01534	-2.03051
	1	-1.6417	-1.59904						1	-2.28595	-0.978031
	1	-3.49675	-2.05114						1	-2.00976	-1.72518
	1	-3.47066	-1.31196						1	-1.36164	-1.95854
	1	-2.22798	-1.61855						1	-1.70162	-2.36629
	1	-2.73627	-1.73051						1	-1.29074	-2.23135
	1	-2.2753	-1.85579						1	-1.85624	-2.15772
	1	-1.80784	-1.98088						1	-0.48731	-0.705139
	1	-0.892589	-1.74244						1	-0.87555	-1.0456
	1	-3.36926	-1.63894						1	-1.62131	-1.35802
	1	0.194954	-1.39118						1	-0.46987	-1.27602
	1	-1.53241	-1.60318						1	-2.58374	-1.75862
	1	-0.0341302	-1.93138						1	0.40433	-1.07933
	1	-2.46543	-1.49912						1	-0.69851	-1.6287
	1	-0.758576	-1.45782						1	-2.05203	-1.8122
	1	-4	-2.49558						1	-0.49485	-1.59435
	1	-4	-2.82737						1	-1.63569	-1.37319
	1	-1.2915	-1.22684						1	-1.70253	-0.919003
	1	-2.42437	-2.21919						1	1.39427	-1.49426
	1	0.873769	-1.74843						1	-2.47273	-2.56263
	1	0.803367	-1.13759						1	-1.4279	-1.95214
	1	-3.31069	-2.133						1	-1.30812	-2.12535
	1	-0.136247	-1.285						1	-0.12627	-1.73549
	1	-0.733218	-2.06528						1	-0.84673	-1.77421
	1	-0.664392	-0.970584						1	-1.35269	-1.61357
	1	-2.11396	-1.96067						1	-0.64566	-1.97109
	1	-1.1649	-1.47242						1	-1.6888	-2.58816
	1	-0.132887	-1.70281						1	-2.02974	-1.62269
	1	-0.355685	-1.54692						1	-0.41614	-1.38188
	1	-1.86443	-0.684422						1	-0.4884	-2.21591
	1	-1.7054	-2.06302						1	-1.66622	-1.04647
	1	-0.32254	-1.51783						1	-1.50708	-1.38341
	1	-2.45049	-0.902953						1	-1.00133	-1.6663
	1	-1.5398	-1.84386						1	-1.48914	-1.59839
	1	-1.95	-1.19017						1	-2.67722	-2.15132
	1	-0.791382	-1.48371						1	-1.32043	-0.956457
	1	-4	-2.99109						1	-1.66883	-0.990338
	1	-0.79507	-1.34036						1	-1.66853	-2.12504
	1	-0.735599	-1.88563						1	-0.44022	-2.27816
	1	-1.14915	-1.51056						1	-1.84065	-2.47124
	1	-3.69865	-2.40409						1	0.10941	-1.09394
	1	-2.56216	-2.10923						1	-0.37919	-1.71492
	1	0.98	-1.31778						1	-0.26451	-1.16847
	1	-4	-2.74932						1	-1.34799	-2.01882
	1	-4	-1.85955						1	-1.33594	-1.0728
	1	-0.00601834	-1.92875						1	-1.62858	-2.25552
	1	-2.85771	-1.70742						1	-2.7574	-2.28998
	1	-1.73346	-1.38311						1	-0.85375	-1.03258
	1	-0.172685	-1.6259						1	-2.07448	-2.70005
	1	-1.79813	-1.52706						1	-2.61179	-2.47315
	1	0.0926035	-1.09003						1	-1.97953	-1.9606
	1	-0.22287	-1.05551						1	-2.91799	-1.73649
	1	-0.0801831	-0.574947						1	-2.547	-1.52902
	1	-0.410695	-0.942113						1	-2.25056	-2.09193
	1	-3.15802	-2.37654						1	-1.12267	-0.75044
	1	-2.20288	-2.35199						1	-1.24694	-1.41977
	1	-1.23221	-1.47263						1	-0.33858	-1.72803
	1	-0.69354	-1.39962						1	-2.65195	-2.45488
	1	-2.84448	-1.65284						1	-0.1421	-1.53198
	1	-1.65531	-2.25559						1	-2.53342	-1.70509
	1	-2.59134	-2.43612
	1	-3.0928	-2.38656
	1	-1.19631	-1.83937
	1	-2.24719	-1.79914
	1	-1.76223	-1.85231
	1	-3.38028	-1.98055
	1	-4	-2.61909
	1	-0.992478	-1.87912
	1	-1.14781	-1.60073
	1	-1.04392	-1.53715
	1	0.573898	-1.59265
	1	0.537134	-1.70687
	1	-1.79627	-2.44534
	1	0.185108	-1.67084
	1	-2.57922	-2.06203
